# Supplementary material for: Assessment of low-vault cases with an implantable collamer lens
Source: PLoS One. 2020 Nov 4;15(11):e0241814. doi: 10.1371/journal.pone.0241814 (PMC7641440; doi:10.1371/journal.pone.0241814)
Supplement: S1 Data — (XLSX) [file pone.0241814.s001.xlsx]

## Sheet: Sheet1
I.D.	R/L	Age	Sex	ICL size, power	Target	preoperative	Horizontal angle-to-angle	Vertical angle-to-angle	K１	K２	ECD	AL	UDVA	CDVA	S	cyl	A	NCT	postoperative 1day	UDVA	CDVA	S	cyl	A	vault	NCT	postoperative 1W	UDVA	CDVA	S	cyl	A	vault	NCT	postoperative 1M	UDVA	CDVA	S	cyl	A	vault	NCT	postoperative 3M	UDVA	CDVA	S	cyl	A	vault
1	R	35	M	ICL 12.1 -8.5	-0.25		11.74	12.05	44.24	45.87	3236	26.54	1.22185	-0.30103	-7.25	-0.75	180	13		-0.0791812	-0.0791812	0	0		261	12		-0.176091	-0.176091	-0.25	-0.5	180	261	10		-0.0791812	-0.30103	0.5	-1	180	222	11		-0.176091	-0.30103	0.5	-1	5	209
2	L	35	M	ICL 12.1 -8.5	-0.12		11.77	11.98	44.24	45.69	3003	26.66	1.22185	-0.30103	-7.25	-0.5	180	14		-0.176091	-0.176091	0	0		170	15		-0.30103	-0.30103	0	0		157	12		-0.30103	-0.30103	0	0		183	12		-0.30103	-0.30103	0	0		196
3	R	37	M	TICL12.1 -5.50/6.0/10	-0.02		11.83	12.2	40.38	45.96	2762	25.78	1.30103	-0.0791812	1.75	-8	100	10		0	-0.0791812	0	-0.5	100	261	9		0	0	0	0		274	11		0	0	0	0		235	12		0	-0.0791812	-0.25	0		235
4	R	52	F	TICL12.1 -6.00/4.5/96	-0.33		11.74	11.46	43.49	48.98	2381	24.81	1	0	-1.5	-4	10	9		0	0	0	0		209	7		0	0	0	0		175	8		0	0	0	0		170	11		0	0	0	0		131
5	R	45	F	TICL12.1 -8.00/1.5/73	-0.36		11.77	12.16	43.16	44.76	2941	25.97	1.30103	-0.0791812	-6	-1.5	155	12		0	-0.176091	0.75	-0.5	180	196	10		-0.176091	-0.176091	0.25	-0.5	160	157	12		-0.0791812	-0.176091	0.25	-0.5	160	78	12		-0.0791812	-0.30103	0	-0.5	165	92
6	R	35	M	ICL13.2 -7.5	-0.08		12.79	12.98	39.43	40.27	2564	28.46	1.30103	-0.30103	-6.75	0		10		-0.176091	-0.30103	-0.25	0		261	12		-0.176091	-0.176091	-0.25	0		235	9		-0.30103	-0.30103	0	0		248	10		-0.30103	-0.30103	0	0		274
7	R	36	F	TICL12.6 -12.0/1.0/118	-0.09		12.41	12.86	42.56	43.89	2288	26.86	1.69897	-0.176091	-10.5	-0.5	10	9		-0.176091	-0.176091	0	0		248	9		-0.176091	-0.30103	-0.25	0		235	9		-0.0791812	-0.176091	-0.25	0		248	10		-0.176091	-0.30103	-0.25	0		261
8	L	36	F	TICL12.6 -9.5/1.0/71	-0.32		12.52	12.92	42.56	44.29	2513	26.04	1.52288	-0.176091	-7.75	-1.25	150	9		0	-0.176091	-0.5	0		91	10		0	-0.176091	-0.5	0		91	11		0	-0.176091	-0.5	0		39	9		0	-0.176091	-0.5	0		78
9	R	54	F	ICL12.1 -5.0	-0.52		11.75	11.79	42.03	43.95	2564	25.34	1.1549	-0.176091	-4.5	-0.75	180	12		-0.0791812	-0.176091	-0.25	0		105	12		-0.0791812	-0.176091	0	-0.5	165	52	12		-0.0791812	-0.176091	0	-0.5	165	157	15		-0.0791812	-0.176091	0	-0.5	175	131
10	L	54	F	TICL12.1 -5.0/1.5/87	-0.31		11.86	11.88	41.87	43.83	2632	25.28	1.09691	-0.176091	-3.5	-1	175	11		0	-0.176091	-0.25	0		170	11		-0.0791812	-0.176091	-0.25	0		171	11		-0.0791812	-0.176091	-0.25	0		171	13		-0.0791812	-0.176091	-0.25	0		157
11	R	42	F	ICL12.6 -14.0	-0.24		11.94	12.07	43.16	44.29	3003	28.86	2	-0.176091	-13.75	0		15		-0.0791812	-0.0791812	-0.25	0		104	15		0	-0.176091	-0.5	0		104	16		-0.0791812	-0.176091	-0.25	0		131	14		-0.176091	-0.176091	0	0		117
12	L	42	F	ICL12.6 -14.5	-0.53		11.67	11.97	42.94	44.53	3175	28.84	2	-0.176091	-14.75	0		14		-0.0791812	-0.0791812	-0.25	0		144	15		0	-0.176091	-0.5	0		170	16		0	-0.30103	-0.25	-0.5	30	118	14		0	-0.30103	-0.25	-0.5	20	131
13	R	23	M	ICL12.1 -9.5	0.03		11.61	11.85	43.55	44.76	2967	26.15	1.52288	-0.176091	-8	-1	175	10		-0.176091	-0.176091	0.25	-0.5	180	183	10		-0.176091	-0.176091	0	0		170	9		-0.0791812	-0.176091	-0.25	0		157	13		-0.176091	-0.176091	0	0		183
14	Ｌ	23	M	ICL12.1 -10	0.13		11.51	11.92	43.49	44.88	2890	26.28	1.39794	-0.30103	-8.5	-0.75	5	12		-0.176091	-0.176091	0.25	-0.5	180	183	10		-0.176091	-0.176091	0	0		196	13		-0.176091	-0.176091	0	0		196	13		-0.176091	-0.176091	0.25	-0.5	180	196
15	R	42	M	ICL12.1 -15.5	-0.15		11.83	11.85	44	45.24	2817	28.67	2	-0.0791812	-15.5	0		13		-0.0791812	-0.0791812	0	0		104	18		-0.0791812	-0.0791812	0	0		91	15		-0.0791812	-0.0791812	0	0		118	16		-0.176091	-0.176091	0	0		91
16	L	42	M	TICL12.1 -15.0/1.5/93	-0.15		11.75	12.04	43.32	45.06	2725	28.3	2	-0.0791812	-13.25	-2	5	14		0.09691	-0.0791812	-0.25	0		104	17		0.09691	-0.0791812	-0.25	-0.5	180	91	19		0.0457575	0	-0.5	0		91	17		0.0457575	0.0457575	0	0		91
17	L	39	M	TICL12.1 -5.5/3.5/83	-1.95		11.74	11.85	42.51	46.68	2404	25.17	1.30103	0	-3.5	-3.5	170	18		0.522879	-0.0791812	-1.75	0		157	20		0.69897	-0.0791812	-2	0		52	19		0.69897	0	-2	0		39	19		0.69897	0	-2	0		52
18	Ｒ	28	F	ICL 12.1 -7.0	-0.26		11.051	11.514	42.75	44	2611	25.51	1.09691	-0.176091	-6.25	-0.5	180	14		-0.0791812	-0.30103	0	-0.5	180	248	11										-0.30103	-0.30103	0	0		241	14		0	-0.30103	-0.25	-0.5	180	261
19	Ｌ	28	F	ICL12.1 -6.5	-0.39		11.067	11.718	42.75	44	2725	25.43	1.09691	-0.176091	-5.75	-0.75	170	14		-0.0791812	-0.30103	0	-0.75	175	196	11										-0.30103	-0.30103	0	0		191	14		-0.176091	-0.30103	0.25	-0.5	170	170
20	Ｒ	33	F	TICL12.1 -6.0/5.5/90	-0.05		11	11.2	44.25	49	2404	22.55	0.69897	-0.0791812	-0.25	-5	180	16		0	-0.176091	0.5	0		235	15		-0.0791812	-0.0791812	0.25	-0.5	10	112	19		0	-0.0791812	0.25	0		104	15		-0.0791812	-0.0791812	-0.25	0		104
21	Ｌ	33	F	TICL12.1 -3.5/3.5/85	-0.08		11.2	11.3	44.75	48.25	2500	22.09	0.39794	0	0.5	-3	5	16		0	-0.0791812	-0.25	0		144	11		-0.0791812	-0.176091	-0.25	0		157	17		0	-0.176091	-0.25	-0.5	20	170	14		0	-0.0791812	0	-0.5	50	131
22	Ｒ	43	F	ICL12.6 -2.0	0.2		11.972	12.328	37.75	38	2387	27.01	0.522879	-0.30103	-1.5	0		10		-0.30103	-0.30103	0.25	0		130	11		-0.30103	-0.30103	0.25	0		104	9		-0.30103	-0.30103	0	0		117	10		-0.176091	-0.30103	-0.25	0		91
23	Ｒ	40	F	ICL12.1 -7.50	-0.17		11.7	11.7	43.75	45.25	2933	25.95	1.39794	-0.176091	-6.5	-0.5	180	15		-0.30103	-0.30103	0	0		235	11		-0.176091	-0.30103	0.25	-0.5	180	196	12										-0.176091	-0.176091	0.25	-0.5	180	170
24	Ｌ	40	F	ICL12.1 -7.50	-0.18		11.64	11.52	43.5	45.75	3003	26.05	1.39794	-0.176091	-6.5	-0.5	180	17		-0.176091	-0.176091	-0.25	0		235	13		0.0457575	-0.176091	-0.25	-0.5	5	209	14										-0.0791812	-0.176091	-0.25	0		157
25	R	39	F	ICL12.6 -11.0	-0.25		12.31	12.66	42.25	43	2342	28.96	1.52288	0	-10.25	0		12		0	0	0	0		235	11		0	-0.0791812	-0.25	0		248	14		-0.0791812	-0.0791812	0	0		235	16		0	-0.0791812	-0.25	0		235
[truncated: 11 more columns]
